# Supplementary material for: Cell-autonomous regulation of epithelial cell quiescence by calcium channel Trpv6
Source: eLife. 2019 Sep 17;8:e48003. doi: 10.7554/eLife.48003 (PMC6764821; doi:10.7554/eLife.48003)
Supplement: Figure 2—source data 1. [file elife-48003-fig2-data1.xlsx]

## Sheet: Sheet1
	Figure 2C
	3dpf WT	3dpf trpv6 Δ8+/-	3dpf trpv6 Δ8-/-	4dpf WT	4dpf trpv6 Δ8+/-	4dpf trpv6 Δ8-/-	5dpf WT	5dpf trpv6 Δ8+/-	5dpf trpv6 Δ8-/-
	30	62	96	73	90	212	50	77	248
	43	21	195	57	57	193	72	98	317
	40	28	64	63	54	94	54	73	168
	54	57	107	72	76	173	71	102	311
	35	25	134	56	50	238	93	65	419
	22	37		42	69		72	88
	31	36		72	47		105	92
	33	31		90	50		125	85
	Figure 2D
	3dpf WT	3dpf trpv6 Δ7+/-	3dpf trpv6 Δ7-/-	5dpf WT	5dpf trpv6 Δ7+/-	5dpf trpv6 Δ7-/-
	46	60	136	91	113	320
	54	46	117	54	87	226
	53	56	188	114	82	265
	49	58	149	80	92	381
	54	60	123	93	42	298
	43	47	122	87	81	221
	47	59	179	91	86
	29	53	138		88
	56	48	105		92
	37	54	122
	55	54
	31	48
		61
		34
		35
		38
		61
		68
		61
		61
		63
		37
	Figure 2E							Figure 2F
	120hpf WT	120hpf WT GdCl3	120hpf HE	120hpf HE GdCl3	120hpf HO	120hpf HO GdCl3			-	+	++
	100	107	125	91	237	357		mCherry	21.875	34.375	43.75
	113	268	108	190	640	342		Trpv6-mCherry	100	0	0
	102	77	109	44	436	249		Trpv6D539A-mCherry	22.1312	39.3443	38.5246
	92	165	105	379	338	287
	75	193	127	170	152	363
	103	178	136	159	305	299
	96	199	81	144	382	247
	67	182	87	266	188	452
	35	92	106	301	235	206
	81	205	119	223	157	407
	69	123	153	160	177	237
	92	176	99	257	466	356
	61	175	88	147	172	282
			89	167	228	511
			104	197		217
			85	179		319
			81	112		473
			114	202		208
			75	128		406
			96	114		319
			78	158		470
			70	271		249
			86	160
			99	117
			72	242
			101	257
			106	126
			91	177
			83	240
			84	175
			103	165
			26	161
			77	194
			145	181
